# Supplementary material for: Pre-Hospital Emergency Medical Services Utilization Amid COVID-19 in 2020: Descriptive Study Based on Routinely Collected Dispatch Data in Bavaria, Germany
Source: Healthcare (Basel). 2023 Jul 8;11(14):1983. doi: 10.3390/healthcare11141983 (PMC10379196; doi:10.3390/healthcare11141983)
Supplement: Supplementary file 1 [file healthcare-11-01983-s001.zip]

Archive with 1 entries (1 files):
- healthcare-2444190-supplementary.pdf
